# Supplementary material for: Medical examination powers miR-194-5p as a biomarker for postmenopausal osteoporosis
Source: Sci Rep. 2017 Dec 1;7:16726. doi: 10.1038/s41598-017-17075-w (PMC5711921; doi:10.1038/s41598-017-17075-w)
Supplement: Supplementary file 1 — Dataset 1 [file 41598_2017_17075_MOESM1_ESM.xlsx]

## Sheet: Table S1
Dataset 1. Medical examination results for the participants recruited form Harbin (n = 230).
Category	Examination item (EI, unit )	Participant001	Participant002	Participant003	Participant004	Participant005	Participant006	Participant007	Participant008	Participant009	Participant010	Participant011	Participant012	Participant013	Participant014	Participant015	Participant016	Participant017	Participant018	Participant019	Participant020	Participant021	Participant022	Participant023	Participant024	Participant025	Participant026	Participant027	Participant028	Participant029	Participant030	Participant031	Participant032	Participant033	Participant034	Participant035	Participant036	Participant037	Participant038	Participant039	Participant040	Participant041	Participant042	Participant043	Participant044	Participant045	Participant046	Participant047	Participant048
Bone measurement	Bone mineral density (BMD)	0.838	0.944	0.906	1.202	0.951	0.733	0.68	0.8	0.74	0.909	0.79	0.777	1.02	0.644	0.724	0.794	1.022	0.53	0.771	0.711	0.813	0.899	0.633	0.766	0.789	0.95	0.875	0.825	1.02	0.884	0.887	0.57	1.069	0.801	0.68	0.937	1.088	1.002	0.672	0.948	0.677	0.965	0.821	0.803	0.899	0.986	0.619	0.792
	T-score	-1.9	-0.9	-1.3	1.4	-0.9	-2.9	-3.3	-2.2	-2.8	-1.3	-2.2	-2.5	-0.2	-3.7	-2.9	-2.3	-0.2	-4.7	-2.5	-3.1	-2.1	-1.3	-3.6	-2.4	-0.9	-0.9	-1.6	-0.2	-0.2	-1.5	-1.5	-2	0.8	-2.2	-3.3	-1	0.4	-0.4	-0.2	-0.9	-3.4	-0.7	-1.8	0.5	-1.3	-0.6	-3.9	-2.1
miRNA	miR-194-5p	1.38107	0.985629	0.555727	0.530632	0.291678	3.12195	0.764426	0.632491	1.59378	0.378697	1.70423	3.10756	0.326642	3.4401	1.44304	1.93963	0.410593	1.03463	1.55737	1.0515	1.39711	0.954257	3.06478	1.18848	0.605325	1.48361	0.665472	0.297807	0.526966	1.3747	0.592868	4.47674	0.403074	3.41633	0.684181	0.322145	0.804287	0.424092	1.46319	2.73041	1.26791	1.15331	1.68465	1.90851	1.34641	0.862014	3.19493	1.85204
Basic information	Age (Age, years)	61	55	61	52	59	65	64	65	59	56	64	62	60	64	66	61	54	58	64	52	64	57	65	63	52	63	64	51	55	55	55	60	54	61	59	57	58	61	57	64	56	63	60	49	62	62	58	55
	Height (Height, cm)	168	163	162	162	158	153	158	160	156	166	165	155	154	165.1	150	162	159	165	157.9	165	162	158	162	166	160	160	163.5	158	164	156	158	164	159	150	153	157	158	168	155	167	158	160	158	163	164	158	155	166
	Weight (Weight, kg)	85	70	60	85	67	45	65	54	50	75	65	55	65	70	45	69	62	52	56	59	60	66	60	51	65	75	67.5	65	63	54	56	48	54	50	64	43	62	64	55	82	53	75	58	65	50	75	57	74
Biochemical test	alanine aminotransferase/aspartate amino transferase (A/A)	0.5	0.9	1.1	0.6	1.2	1.5	0.6	1.5	0.9	1	1.9	1.2	1	1.4	1.4	1.3	0.8	1.3	1.4	1.3	0.9	1	1.8	1.1	1.3	1.3	1.1	0.7	1	1.1	2.1	1.4	0.9	1.7	1.5	1	0.8	1.4	0.9	1	0.9	1	1.2	1.2	1.3	1.1	1.4	0.7
	Albumin/Globulin (A/G)	1.8	2	1.5	1.7	1.5	1.6	1.6	1.4	1.7	1.6	1.4	1.4	1.4	1.2	2	1.6	1.7	2.1	1.2	1.5	1.6	1.8	1.6	1.5	1.8	1.5	1.7	1.6	1.4	1.4	1.7	2.2	1.6	1.6	1.2	1.7	1.5	1.4	1.3	1.6	1.3	1.8	1.4	1.3	1.8	1.7	2	1.9
	albumin (ALB, g/L)	44.9	51.4	50.8	48.2	46.6	43.1	45.6	41.5	42.9	39.7	47.4	46.7	43	46.3	44.7	45.5	49.1	48.8	46.9	40.1	43.9	50.1	47.1	44.9	48.9	46	47.9	48.1	44.3	45.2	43.8	48.4	47.8	44.1	40.6	44.8	42.7	44	47	42.4	41.3	48.1	42.5	47.4	46.8	46.3	50.4	47.7
	alkaline phosphatase (ALP, U/L)	89	51	75	78	62	58	180	78	77	60	44	68	82	68	72	65	96	76	62	70	74	103	60	68	70	94	44	61	58	90	55	89	66	84	57	117	54	64	80	115	97	59	91	61	46	78	51	80
	alanine aminotransferase (ALT, U/L)	47	18	20	87	21	14	81	13	22	20	10	19	23	16	13	17	45	12	18	14	25	96	11	15	15	23	51	96	25	47	10	16	24	18	15	25	29	14	19	24	23	41	12	16	22	17	21	42
	cholinesterase (CHE, U/L)	11226	9322	10328	9829	8324	9622	10688	8534	8488	8757	8003	7723	7735	7452	7934	11035	13686	8707	10531	9235	9922	11026	9500	8066	8881	12194	9249	7358	10932	9519	10014	6936	9396	11026	7518	6589	12623	8411	9803	11561	8839	9876	9963	7230	8444	10238	8136	9147
	creatine kinase (CK, U/L)	142	133	65	74	57	54	45	47	55	55	98	115	121	63	44	54	75	43	74	61	72	252	148	57	85	85	160	44	69	47	76	80	68	87	185	50	94	83	61	143	87	117	78	64	126	60	508	65
	creatine kinase isozyme/creatine kinase (CKMB/CK)	14.2	15.5	17.54	15.27	5.4	44.44	29.33	32.13	29.64	14	18.67	14.43	8.68	15.24	34.77	27.78	15.07	77.67	17.57	20	16.67	13.3	11.01	74.04	13.06	18.47	8.88	33.86	14.49	24.89	16.97	19.38	26.62	22.3	117.35	22.2	10.53	24.58	23.11	6.36	20	18.12	20	16.25	10.63	12.67	3.64	15.08
	chloridion (Cl, mmol/L)	101.7	101.5	105.1	104.7	104.1	107.1	104.2	106.6	105.6	109.7	106.9	107.1	105.2	105.1	106.4	105.3	104.9	105.8	101.9	106	105.9	108.5	103.8	107.2	105.8	105.6	105.7	104.1	105.3	101.2	106.7	102.3	102.1	106	105.6	106.7	104.5	104.7	107.1	106.5	97	103.4	107.5	101.9	105.6	102.7	103.8	106.9
	creatinine (Crea, umol/L)	49	46	65	58	76	51	69	77	62	51	70	75	427	67	60	42	57	226	61	60	60	43	77	67	62	120	61	60	64	38	53	61	53	47	67	94.68	61	74.64	55	57	63.4	58	59	57	58	68	67	50
	cystatin-C (Cys-C, mg/L)	0.52	0.6	0.82	0.79	0.74	0.53	0.8	0.82	0.71	0.76	0.76	0.79	0.74	0.76	0.72	0.49	0.59	0.4	0.9	0.65	0.54	0.45	0.75	0.8	0.56	1.36	0.64	0.57	0.58	0.54	0.53	0.51	0.56	0.59	0.82	0.62	0.69	0.66	0.74	0.59	0.62	0.78	0.67	0.65	0.54	0.72	0.71	0.71
	γ-glutamyl transpeptidase (GGT, U/L)	79	21	12	57	13	16	33	19	17	55	11	19	23	20	12	11	59	21	21	13	19	120	14	21	24	36	28	65	58	135	12	17	45	18	21	23	21	9	19	20	24	32	15	28	24	32	11	13
	α-hydroxybutyrate dehydrogenase (HBDH, U/L)	179	163	148	217	126	162	151	153	142	136	163	208	195	125	145	125	121	148	132	118	126	210	142	135	132	199	215	126	140	138	138	141	190	140	128	140	138	219	155	168	155	168	113	165	219	138	237	185
	lactate dehydrogenase (LDH, U/L)	215	210	170	259	179	208	179	174	155	160	190	248	229	168	156	166	168	162	149	137	169	296	187	160	177	236	254	144	85	164	168	184	219	183	177	184	192	253	181	203	200	205	150	221	253	190	261	218
	prealbumin (PA, mg/L)	273	334	320	260	290	237	326	380	219	239	280	256	243	259	206	141	270	254	315	200	348	292	389	330	225	313	213	294	212	223	169	291	294	247	293	249	377	222	317	317	183	347	246	273	269	219	288	217
	inorganic phosphorus (PHOS, mmol/L)	1.29	1.04	1.32	1.08	1.38	0.91	0.95	1.42	1.26	1.25	0.83	1.04	1.16	1.18	1.11	1.25	1	1.14	1.26	1.5	1.38	1.11	1.28	1.33	1.09	1.19	1.14	1.15	1.58	1.24	1.36	1.22	1.24	1.17	0.9	1.2	1.26	1.4	1.13	1.24	1.25	1.13	1.33	1.36	1.45	1.25	1.22	1.19
	Urea/Crea (U/C)	97.96	118.91	115.69	78.97	86.05	115.49	77.54	74.42	104.35	88.04	74.43	93.87	15.9	82.24	104.67	140	65.61	19.87	95.74	110.67	66.33	85.12	101.82	61.49	62.74	70.58	68.03	80.83	71.41	147.89	89.43	115.74	96.6	85.11	89.85	264.1	99.02	74.64	102.36	105.61	98.9	72.07	95.42	38.95	58.79	47.35	78.66	92.6
	uric acid (UA, umol/L)	359.9	234.2	377.3	400.6	339.1	199.1	339.3	520.6	260.1	372.4	217.4	368	368	339.6	202.6	233.8	294.7	170.7	610.9	294.1	262.8	302.8	321.8	374	271.7	486.1	374.6	277.3	287.6	295.4	369.6	241.2	244.7	212.4	326.1	264.1	298.2	308.7	326.9	302.6	179.8	312.1	305.9	230.7	255.9	332.9	343.3	203
Blood test	red blood cell count (RBC, 10^12/L)	4.55	4.34	4.41	4.8	4.49	4.17	4.79	4.98	3.87	4.22	4.59	4.49	4.98	4.94	4.19	4.34	4.49	4.74	5.09	3.96	3.98	4.42	4.85	4.48	4.73	4.96	4.28	4.67	4.58	4.41	4.31	4.94	4.43	4.27	3.92	4.13	4.31	3.88	4.83	4.31	4.36	4.48	4.24	4.62	4.29	4.2	4.37	4.54
	hematocrit (HCT, %)	40.7	38.6	40.7	43.3	41.4	37.8	43	45.5	36.3	38.6	40.5	41.4	43.4	44.2	38.8	40.5	39	41.8	43.9	36.6	36.5	40.6	43.9	40.9	41.4	45.3	41.1	43	40.3	39.9	39.1	44.2	39.2	40.2	35.5	38.6	37.9	36.6	42.7	40.6	39.3	43	38.5	43.4	40.1	39.1	39.4	41.1
	hemoglobin (HGB, g/L)	134	134	137	147	139	124	142	149	122	130	133	143	147	152	132	133	130	144	149	122	124	135	142	137	139	152	137	138	134	134	133	152	140	138	119	131	126	122	142	135	132	143	127	150	135	133	127	132
	mean corpuscular-hemoglobin concentration (MCHC, g/L)	329	347	337	339	336	328	330	327	336	337	328	345	339	344	340	328	333	344	339	333	340	333	323	335	336	336	333	321	333	336	340	344	357	343	335	339	332	333	333	333	336	333	330	346	337	340	322	321
	red blood cell volume distribution width-standard deviation (RDW-SD, fl)	40.5	39	43.5	42.5	43.8	43.2	41.6	42.1	43.8	44	38.6	44.9	40.9	43.3	41.8	42.2	42.7	41.4	39.4	46.5	42.1	45.3	41.8	43.6	42.6	42	48.7	45.4	44.1	44.3	40.3	43.3	39.5	45	41.7	43.8	41.3	45.6	41.9	45.7	38.9	44.7	42.6	44.4	42.8	41.7	43.4	43.8
Echocardiography	aortic root inside diameter (AROD, mm)	29.6	28	26	29	29.4	26	28	23	24	29	26	29	25	30	26.9	30	29	28	26	26.6	25.8	27	26.9	26	30	31.4	24.8	26	24	25.8	25.8	30	29	27	31	27.5	26.8	29	27	28.8	23.9	30	26	27	27	29.1	26.5	27.8
	interventricular septal thickness (IVS, mm)	7.8	9.2	8	12.5	10.8	8	10.4	11	9	10	8	9	8	8	9.1	10	9	7	9	9.1	9.1	8	9.1	8.9	9.1	9.4	8.3	10.8	10.9	9.1	9.1	8	9	8	9	9.1	9.3	9	9	11.1	8.6	10	9	8	8	7.9	7.9	8.5
	left ventricular end systolic diameter (LVDS, mm)	24.5	30	29	32	30	28	25	20	20	29	28	30	28	28	20	27	29	27	28	30	25.2	28	20	23	30	30	20.8	29	21.4	25.2	30	28	29	27	29	30	30	29	28	30.3	20	29	28	27	28	30	25.3	35.7
	left ventricular end diastolic diameter (LVEDD, mm)	50.8	49.8	44	48	42.2	41	41	35	40	45	42	45	43	42	40.4	45	44	40	41	44.3	35.2	43	40.4	40	44.8	43.8	43.6	48	38	35.2	44.3	42	43	41	45	46.1	44.8	43	43	46.7	37.3	44	43	42	43	48.7	44.9	50
	left ventricular posterior wall (LVPW, mm)	7.8	9.2	8	12.5	10.8	8	10.4	11	9	10	8	9	8	8	9.1	10	9	7	9	9.1	9.1	8	9.1	8	9.1	9.4	8.3	9.6	9	9.1	9.1	8	9	8	9	9.1	9.3	9	9	10.7	8.6	10	9	8	8	7.9	8.5	8.5
	mitral valve E peak flow rate (MVE, m/s)	0.8	0.6	1	1	0.6	1	0.58	0.6	0.5	1	1	0.7	0.5	0.5	0.6	0.5	1	1	0.6	0.6	0.6	0.5	0.6	0.48	0.6	0.6	0.68	0.6	0.59	0.6	0.6	0.5	0.5	0.5	0.5	0.6	0.6	0.5	1	0.7	1.1	0.5	1	1	1	0.6	0.5	0.6
	right ventricular internal dimension (RV, mm)	15.9	14.8	18	15	15.4	14	21	16.1	17	15	15	15	16	15	15.5	15	15	15	17	16.1	15.2	15	15.5	19	17.2	16.1	14.9	16	17.5	15.2	15	15	13	15	15	23.8	15.8	16	16	12.7	15.5	16	15	17	16	18.8	16.3	15.6
	right ventricular outflow tract diameter (RVOTD, mm)	29.4	27.1	25	26	26.7	25	33	22	25	27	25	26	24	25	27.5	26	28	25	25	23.9	20	24	27.5	26	28	25.5	20.1	22	29.9	20	20.9	25	26	24	27	21.1	23.2	27	26	33.8	24	29	25	21	26	28.1	28.1	30.8
	stroke volume (SV, ml)	70	70	54.6	69.3	70	45.6	70	70	70	60.7	47.9	56.9	54.3	47.9	70	70	51.8	45	45.6	70	70	54.3	70	70	70	70	70	66	62	70	70	47.9	51.8	48.3	70	70	70	51.8	54.3	62	70	54.6	54.2	51.6	54.3	70	70	70
Urine test	urine epithelial cell count (U-EC, /ul)	4.9	6.9	11.2	4.2	16.5	7.3	1.5	24.1	1	17.1	5.3	0.8	5.2	1	1.9	2.3	8	7.6	11.2	1.9	28.7	7.2	0.5	0.8	0.7	3.6	8.2	33.1	25.8	0.8	1.3	2.1	3.5	3.1	3.1	3.1	0.4	3	1.9	4.6	5.3	3.3	7.1	89.9	0.5	6.5	4.2	6.3
	urine epithelial cells (high power field) (U-ECH, /HPF)	1	1	2	1	0	1	0	4	0	3	1	0	1	0	0	0	1	1	2	0	5	1	0	0	0	1	1	6	5	0	0	0	1	1	1	1	0	1	0	1	1	1	1	16	0	0	1	1
	urine red blood cell count (U-RBC, /ul)	2.7	1.3	9.7	3.2	1.6	5.4	4.9	47.8	5.7	19.5	9.8	7.3	4.9	3	10.1	11.7	8.7	4.9	9.4	21.2	9	12.3	4.6	1.4	6	0.9	14.1	25.3	3.5	2.1	3.9	7.1	10.4	13.9	2.1	5.6	0.9	4.7	3.5	5.2	22	4.4	5.1	11.6	6	7.4	15.4	3.2
	urine red blood cell (high power field) (U-RBCH, /HPF)	0	0	2	1	59	1	1	9	1	4	2	1	1	1	2	2	2	1	2	4	2	2	1	0	1	0	3	5	1	0	1	1	2	3	0	1	0	1	1	1	4	1	1	2	1	0	3	1
	urine specific gravity (U-SG)	1.021	1.006	1.026	1.015	1.008	1.021	1.02	1.021	1.021	1.018	1.012	1.005	1.019	1.016	1.011	1.01	1.017	1.018	1.022	1.026	1.008	1.019	1.012	1.006	1.011	1.01	1.012	1.014	1.022	1.033	1.01	1.024	1.019	1.01	1.011	1.02	1.012	1.012	1.013	1.016	1.013	1.012	1.014	1.009	1.005	1.014	1.021	1.018
	urine white blood cell count (U-WBC, /ul)	4.7	36.3	5.7	9.4	329	8.6	7.1	79	33.8	242.8	9.7	4.2	11.6	0.8	1.9	3.3	11.7	32.6	84.4	5	133.6	8.3	1.1	1.4	1.4	14.4	20.4	14.3	37.8	0.9	3	3.1	1.7	8.2	0.5	1	0.4	7.9	15.1	9.3	33.8	5.4	31.8	13.5	1.2	34.5	4.9	13.1
	urine white blood cell (high power field) (U-WBCH, /HPF)	1	7	1	2	3	2	1	14	6	44	2	1	2	0	0	1	2	6	15	1	24	1	0	0	0	3	4	3	7	0	1	1	0	1	0	0	0	1	3	2	6	1	6	2	0	6	1	2
[truncated: 182 more columns]
