# Supplementary material for: Medical examination powers miR-194-5p as a biomarker for postmenopausal osteoporosis
Source: Sci Rep. 2017 Dec 1;7:16726. doi: 10.1038/s41598-017-17075-w (PMC5711921; doi:10.1038/s41598-017-17075-w)
Supplement: Supplementary file 2 — Dataset 2 [file 41598_2017_17075_MOESM2_ESM.xlsx]

## Sheet: Table S2
Dataset 2. Medical examination results for the participants recruited from Qiqihar (n = 30).
Participant ID	Bone mineral density (BMD)	T-score	miR-194-5p	Age (Age, years)	Weight (Weight, kg)	alanine aminotransferase (ALT, U/L)	left ventricular end systolic diameter (LVDS, mm)	urine epithelial cell count (U-EC, /μL)
Participant01	0.853	-1.8	2.61444	59	51	18	23.7	26.5
Participant02	1.037	0.5	1.008	60	70	38	35.7	10
Participant03	0.964	-0.8	1.84869	60	53	14	23	20.6
Participant04	0.776	-2.5	1.35802	64	55	16	30	7.2
Participant05	0.709	-3.1	0.973667	66	60	28	22.8	13.1
Participant06	0.578	-4.3	1.81064	66	57	30	21.3	1.7
Participant07	0.841	-1.9	0.681365	63	67	40	25.4	1.3
Participant08	0.942	-1	0.262702	54	56	23	22.5	4.7
Participant09	0.846	-1.8	0.695682	51	51	16	35.7	1.3
Participant10	0.772	-2.5	2.01601	48	70	13	25.8	4.6
Participant11	0.95	-0.9	1.09164	61	64	14	22	2.1
Participant12	0.949	-0.9	0.372807	53	50	22	23.1	42.8
Participant13	0.986	-0.6	0.468623	49	60	18	30	11.5
Participant14	0.907	-1.3	0.895956	53	62	15	22	0.6
Participant15	0.712	-3	2.8412	55	48	14	24.7	4.2
Participant16	0.622	-3.9	2.87089	66	60	52	25.8	15.3
Participant17	1.052	0	0.626984	48	61	29	24.3	33.1
Participant18	0.874	-1.6	0.451094	57	59	43	22.2	1.9
Participant19	1.199	1.4	1.64319	57	72	25	25.6	1
Participant20	0.979	-0.6	0.473521	54	54	17	24	3.5
Participant21	0.732	-2.9	2.88086	54	54	14	25	0.9
Participant22	1.244	1.8	0.530896	48	55	21	21.8	7.2
Participant23	0.892	-1.4	0.467002	53	65	26	23.5	11.6
Participant24	1.136	0.8	0.908463	48	52.5	14	20	16.8
Participant25	1.331	2.6	1.11845	48	70	83	23.6	62.9
Participant26	0.772	-2.5	1.82323	66	68	14	28.6	0.1
Participant27	0.889	-1.4	1.30722	52	68	37	25.6	3
Participant28	0.605	-4	0.990686	60	55	16	20.3	4.1
Participant29	0.736	-2.8	0.662733	65	60	13	25.7	2.4
Participant30	0.853	-1.8	0.980439	56	60	20	30	24.5
