# Supplementary material for: Medical examination powers miR-194-5p as a biomarker for postmenopausal osteoporosis
Source: Sci Rep. 2017 Dec 1;7:16726. doi: 10.1038/s41598-017-17075-w (PMC5711921; doi:10.1038/s41598-017-17075-w)
Supplement: Supplementary file 3 — Dataset 3 [file 41598_2017_17075_MOESM3_ESM.xlsx]

## Sheet: Table S3
Dataset 3. Potential miRNA biomarkers for human diseases from literature (2015.1.1-2016.10.1).
Biomarker	Disease	Disease abbreviation	Disease type	Mode	Model	No. of subjects	AUC	Country/Region	Publication year	PMID
miR-196b	coronary artery disease	CAD	noncancer	single	not available	80 (positive: 40; negtive: 40)	0.824	China	2016	27660218
miR-150, miR-146b and miR-1	aplastic anemia	AA	noncancer	panel	logistic regression	84 (positive: 41; negtive: 43)	0.86	America	2016	27658437
miR-25	pancreatic cancer	PC	cancer	single	not available	903 (positive: 303; negtive: 600)	0.915	China	2016	27639768
miR-24, miR-33, miR-103a, and miR-122	coronary artery disease	CAD	noncancer	panel	logistic regression	310 (positive: 161; negtive: 149)	0.911	China	2016	27629254
miR-206	gastric cancer	GC	cancer	single	not available	300 (positive: 150; negtive: 150)	0.89	China	2016	27614739
miR-1246 and miR-21	breast cancer	BC	cancer	panel	logistic regression	32 (positive: 16; negtive: 16)	0.73	America	2016	27608715
miR-208a and miR-370	coronary artery disease	CAD	noncancer	panel	logistic regression	145 (positive: 95; negtive: 50)	0.856	China	2016	27602213
miR-183, miR-193b, miR-451, and miR-3935	amyotrophic lateral sclerosis	ALS	noncancer	panel	logistic regression	144 (positive: 83; negtive: 61)	0.857	China	2016	27582688
miR-139	prostate cancer	PrC	cancer	single	not available	90 (positive: 45; negtive: 45)	0.936	China	2016	27562849
miR-106a, miR-219, miR-375, miR-409, miR-197 and miR-224	meningioma	Me	cancer	panel	logistic regression	420 (positive: 210; negtive: 210)	0.778	China	2016	27558167
miR-486, miR-210 and CYFRA21-1	non-small cell lung cancer	NSCLC	cancer	panel	logistic regression	118 (positive: 59; negtive: 59)	0.924	China	2016	27499953
miR-371a	germ cell cancer	GCC	cancer	single	not available	272 (positive: 166; negtive: 106)	0.94	Germany	2016	27495845
miR-371a, miR-373 and miR-367	germ cell cancer	GCC	cancer	panel	logistic regression	354 (positive: 250; negtive: 104)	0.962	The Netherlands	2016	27476114
miR-181d	pancreatic ductal adenocarcinoma	PDA	cancer	single	not available	84 (positive: 69; negtive: 15)	0.882	Japan	2016	27380024
miR-506	esophageal squamous cell carcinoma	ESCC	cancer	single	not available	150 (positive: 110; negtive: 40)	0.835	China	2016	27345473
miR-153	acute graft-versus-host disease	AGVHD	noncancer	single	not available	70 (positive: 35; negtive: 35)	0.808	China	2016	27340781
miR-223	osteosarcoma	O	cancer	single	not available	162 (positive: 112; negtive: 50)	0.926	China	2016	27335775
miR-1290	cervical cancer	CeC	cancer	single	not available	76 (positive: 45; negtive: 31)	0.796	Japan	2016	27330796
miR-125b, alpha-fetoprotein and tumor size	hepatocellular carcinoma	HC	cancer	panel	logistic regression	108 (positive: 32; negtive: 76)	0.867	China	2016	27267832
miR-125b	rheumatoid arthritis	RA	noncancer	single	not available	58 (positive: 36; negtive: 22)	0.663	Czech Republic	2016	27255643
miR-429, miR-205, miR-200b, miR-203, miR-125b and miR-34b	non-small cell lung cancer	NSCLC	cancer	panel	logistic regression	137 (positive: 79; negtive: 58)	0.88	Norway	2016	27191990
miR-107	ischemic stroke	IS	noncancer	single	not available	172 (positive: 114; negtive: 58)	0.97	China	2016	27181533
miR‑30d	acute myocardial infarction	AMI	noncancer	single	not available	309 (positive: 230; negtive: 79)	0.915	China	2016	27176713
miR-422a, miR-486, miR-103a and miR-27a	bladder cancer	BlC	cancer	panel	logistic regression	222 (positive: 111; negtive: 111)	0.894	China	2016	27167342
miR-133a	acute myocardial infarction	AMI	noncancer	single	not available	383 (positive: 316; negtive: 67)	0.667	China	2016	27124025
miR-182, miR-183, miR-210, miR-126 and carcinoembryonic antigen	non-small cell lung cancer	NSCLC	cancer	panel	logistic regression	152 (positive: 112; negtive: 40)	0.965	China	2016	27093275
miR-125b	epithelial ovarian cancer	EOC	cancer	single	not available	140 (positive: 70; negtive: 70)	0.728	India	2016	27092777
miR-1, miR-155, miR‑31, miR‑146a, miR‑10a, miR‑125b, miR‑150 and miR-29	childhood tuberculosis infection	CTI	noncancer	panel	logistic regression	46 (positive: 25; negtive: 21)	0.996	China	2016	27082104
miR-122	non-alcoholic fatty liver disease	NAFLD	noncancer	single	not available	64 (positive: 28; negtive: 36)	0.858	Philippines	2016	27077736
miR-26a	gastric Cancer	GC	cancer	single	not available	570 (positive: 285; negtive: 285)	0.882	China	2016	27010210
miR-216a	esophageal squamous cell carcinoma	ESCC	cancer	single	not available	171 (positive: 120; negtive: 51)	0.877	China	2016	26989293
miR-182	glioma	G	cancer	single	not available	166 (positive: 112; negtive: 54)	0.778	China	2016	26978735
miR-151a	MuSK+ myasthenia gravis	MMG	noncancer	single	not available	40 (positive: 20; negtive: 20)	0.74	Italy	2016	26943954
miR-21	dengue infection	DI	noncancer	single	not available	72 (positive: 40; negtive: 32)	0.901	China	2016	26941580
miR-30a	non-small cell lung cancer	NSCLC	cancer	single	not available	183 (positive: 87; negtive: 96)	0.727	China	2016	26918265
miR-30c and miR-34c	influenza A	IA	noncancer	panel	logistic regression	66 (positive: 45; negtive: 21)	0.879	China	2016	26917988
miR-30c and miR-449b	influenza B	IB	noncancer	panel	logistic regression	41 (positive: 20; negtive: 21)	0.901	China	2016	26917988
miR-410 and prostate-specific antigen	prostate cancer	PrC	cancer	panel	logistic regression	327 (positive: 149; negtive: 178)	0.827	China	2016	26900347
miR-18a	prostate cancer	PrC	cancer	single	not available	71 (positive: 24; negtive: 47)	0.805	Kingdom of Bahrain	2016	26893719
miR-122	acute myocardial infarction	AMI	noncancer	single	not available	89 (positive: 50; negtive: 39)	0.855	China	2016	26884877
miR-4429	biliary atresia	BA	noncancer	single	not available	55 (positive: 35; negtive: 20)	0.789	China	2016	26879603
miR-21	acute myocardial infarction	AMI	noncancer	single	not available	27 (positive: 17; negtive: 10)	0.892	China	2016	26875904
miR-223 and miR-92a	colorectal cancer	CC	cancer	panel	logistic regression	398 (positive: 215; negtive: 183)	0.78	Taiwan	2016	26848774
miR-23b	gastric cancer	GC	cancer	single	not available	188 (positive: 138; negtive: 50)	0.8	China	2016	26835790
miR-370	pediatric acute myeloid leukemia	PAML	cancer	single	not available	156 (positive: 106; negtive: 50)	0.993	China	2016	26823789
miR-125b	Ewing's sarcoma	ES	cancer	single	not available	189 (positive: 63; negtive: 126)	0.879	China	2015	26782555
miR-96 and α-fetoprotein	hepatocellular carcinoma	HC	cancer	panel	logistic regression	204 (positive: 104; negtive: 100)	0.889	China	2015	26770453
miR-141	prostate cancer	PrC	cancer	single	not available	51 (positive: 20; negtive: 31)	0.869	China	2015	26770063
miR-1246, miR-1307, miR-4634, miR-6861 and miR-6875	breast cancer	BC	cancer	panel	logistic regression	4116 (positive: 1280; negtive: 2836)	0.971	Japan	2016	26749252
miR-16, let-7d, miR-103, miR-107, miR-148a, let-7i, miR-19b and miR-22*	breast cancer	BC	cancer	panel	random forest	196 (positive: 108; negtive: 88)	0.81	Belgium	2016	26734993
miR-211	chronic allograft dysfunction	CaD	noncancer	single	not available	33 (positive: 16; negtive: 17)	1	Iran	2015	26725559
miR-451	esophageal squamous cell carcinoma	ESCC	cancer	single	not available	83 (positive: 69; negtive: 14)	0.883	China	2015	26722280
miR-31	pediatric pulmonary tuberculosis	PPT	noncancer	single	not available	125 (positive: 65; negtive: 60)	0.835	China	2015	26681217
miR-324	acute aneurysmal subarachnoid hemorrhage	AASH	noncancer	single	not available	40 (positive: 20; negtive: 20)	0.957	China	2015	26675167
miR-483, miR-193a, miR-25, miR-214 and miR-7	non-small cell lung cancer	NSCLC	cancer	panel	logistic regression	164 (positive: 82; negtive: 82)	0.952	China	2015	26629532
miR-483, miR-193a, miR-25, miR-214 and miR-7	non-small cell lung cancer	NSCLC	cancer	panel	logistic regression	212 (positive: 108; negtive: 104)	0.823	America	2015	26629532
miR-223	gastric cancer	GC	cancer	single	not available	100 (positive: 50; negtive: 50)	0.812	China	2015	26629240
miR-21	non-small cell lung cancer	NSCLC	cancer	single	not available	140 (positive: 80; negtive: 60)	0.812	China	2015	26628958
miR-4299 and miR-196b	colorectal cancer	CC	cancer	panel	logistic regression	126 (positive: 62; negtive: 64)	0.877	China	2015	26626874
miR-20a-5p	osteosarcoma	O	cancer	single	not available	40 (positive: 20; negtive: 20)	0.847	China	2015	26622728
miR-627, miR-629 and miR-652	gastric cancer	GC	cancer	panel	logistic regression	204 (positive: 108; negtive: 96)	0.941	China	2015	26607322
miR-93	polycystic ovary syndrome	POS	noncancer	single	not available	49 (positive: 25; negtive: 24)	0.76	United Kingdom	2015	26582398
miR-122, miR-192, miR-21 and CK18-Asp396 fragment level	non-alcoholic steatohepatitis	NAS	noncancer	panel	logistic regression	198 (positive: 137; negtive: 61)	0.83	Switzerland	2015	26565986
miR-10b	esophageal squamous cell carcinoma	ESCC	cancer	single	not available	100 (positive: 50; negtive: 50)	0.85	China	2015	26554762
miR-27a	gastric cancer	GC	cancer	single	not available	70 (positive: 35; negtive: 35)	0.7	Korea	2015	26523130
miR-595	hepatocellular carcinoma	HC	cancer	single	not available	115 (positive: 85; negtive: 30)	0.92	Italy	2015	26509672
miR-152	osteosarcoma	O	cancer	single	not available	100 (positive: 80; negtive: 20)	0.956	China	2015	26464682
miR-141	hepatocellular carcinoma	HC	cancer	single	not available	59 (positive: 22; negtive: 37)	0.85	Germany	2015	26447841
miR-212	prostate cancer	PrC	cancer	single	not available	72 (positive: 40; negtive: 32)	0.66	America	2015	26439987
miR-18a, miR-30d, miR-21, miR-193, miR-10b, miR-15a, miR-296 and miR-29a	hypertrophic cardiomyopathy	HyC	noncancer	panel	logistic regression	55 (positive: 27; negtive: 28)	0.87	Australia	2015	26404540
miR-25	sepsis	S	noncancer	single	not available	100 (positive: 70; negtive: 30)	0.806	China	2015	26339334
miR-664	upper tract urothelial carcinoma	UTUC	cancer	single	not available	76 (positive: 46; negtive: 30)	0.992	China	2015	26323574
miR-24, miR-320a and miR-423	colorectal cancer	CC	cancer	panel	logistic regression	241 (positive: 111; negtive: 130)	0.899	China	2015	26297223
miR-122	hepatitis C virus infection	HCVI	noncancer	single	not available	68 (positive: 39; negtive: 29)	0.95	China	2015	26283876
miR-192	alcoholic hepatitis	AH	noncancer	single	not available	24 (positive: 14; negtive: 10)	0.95	America	2015	26264599
miR-106a	colorectal cancer	CC	cancer	single	not available	179 (positive: 100; negtive: 79)	0.605	China	2015	26261602
miR-145, miR-106a and miR-17	colorectal cancer	CC	cancer	panel	logistic regression	305 (positive: 175; negtive: 130)	0.886	China	2015	26250939
miR-375	esophageal squamous cell carcinoma	ESCC	cancer	single	not available	57 (positive: 38; negtive: 19)	0.921	China	2015	26221263
miR-150	hepatocellular carcinoma	HC	cancer	single	not available	240 (positive: 120; negtive: 120)	0.931	China	2015	26215970
miR-429	Tourette syndrome	TS	noncancer	single	not available	67 (positive: 52; negtive: 15)	0.75	Italy	2015	26205656
miR-193b, miR-301, miR-141 and miR-200b	non-small cell lung cancer	NSCLC	cancer	single	not available	107 (positive: 84; negtive: 23)	0.993	America	2015	26202143
miR-144	solitary pulmonary nodule	SPN	noncancer	single	not available	69 (positive: 39; negtive: 30)	0.792	China	2015	26191328
miR-301	hepatocellular carcinoma	HC	cancer	single	not available	80 (positive: 42; negtive: 38)	0.88	China	2015	26191271
miR-195, miR-122, miR-125, miR-21 and miR-25	non-small cell lung cancer	NSCLC	cancer	panel	logistic regression	149 (positive: 59; negtive: 90)	0.869	China	2015	26175938
miR-451a	papillary thyroid carcinoma	PTC	cancer	single	not available	151 (positive: 56; negtive: 95)	0.857	China	2015	26168287
miR-652-3p	breast cancer	BC	cancer	single	not available	149 (positive: 87; negtive: 62)	0.75	Italy and America	2015	26120471
miR-338-5p	hepatocellular carcinoma	HC	cancer	single	not available	97 (positive: 37; negtive: 60)	0.856	China	2015	26119771
miR-29a and miR-29c	hypertrophic cardiomyopathy	HyC	noncancer	panel	logistic regression	70 (positive: 47; negtive: 23)	0.758	Germany	2015	26086795
miR-26b	acute kidney injury	AKI	noncancer	single	not available	55 (positive: 35; negtive: 20)	1	Spain	2015	26079930
miR-31, miR-93, miR-143 and miR-146a	Alzheimer's disease	AD	noncancer	panel	logistic regression	154 (positive: 79; negtive: 75)	0.709	China	2015	26078483
miR-486 and miR-150	acute myocardial infarction	AMI	noncancer	panel	logistic regression	220 (positive: 110; negtive: 110)	0.771	China	2015	26077801
miR-185, miR-20a, miR-210, miR-25 and miR-92b	gastric cancer	GC	cancer	panel	logistic regression	132 (positive: 71; negtive: 61)	0.74	China	2015	26059512
let-7 and miR-126	metabolic dysfunction	MD	noncancer	panel	logistic regression	156 (positive: 126; negtive: 30)	0.729	Chile	2015	26046362
miR-21, miR-29a and miR-125b	colorectal cancer	CC	cancer	panel	logistic regression	234 (positive: 160; negtive: 77)	0.827	Japan	2015	26038573
miR-765	coronary artery disease	CAD	noncancer	single	not available	97 (positive: 65; negtive: 32)	0.968	China	2015	26017792
miR-497 and miR-663b	bladder cancer	BlC	cancer	panel	logistic regression	224 (positive: 109; negtive: 115)	0.711	China	2015	26014226
miR-194, miR-301a, miR-30b and miR-4446	epilepsy	Ep	noncancer	panel	logistic regression	158 (positive: 77; negtive: 81)	0.902	China	2015	25984652
miR-101	pheochromocytoma	P	cancer	single	not available	53 (positive: 24; negtive: 29)	0.79	China	2015	25973039
miR-122, miR-2861 and miR-3149	acute coronary syndrome	ACS	noncancer	panel	logistic regression	539 (positive: 394; negtive: 145)	0.925	China	2015	25933289
let-7a	esophageal squamous cell carcinoma	ESCC	cancer	single	not available	110 (positive: 70; negtive: 40)	0.829	China	2015	25914476
miR-200c	breast cancer	BC	cancer	single	not available	77 (positive: 57; negtive: 20)	0.79	Spain	2015	25885099
miR-106b	epilepsy	Ep	cancer	single	not available	229 (positive: 117; negtive: 112)	0.882	China	2015	25825351
miR-21	hepatitis C virus infection	HCVI	noncancer	single	not available	67 (positive: 22; negtive: 45)	0.88	Egypt	2015	25811198
miR-34a	hepatitis C virus infection	HCVI	noncancer	single	not available	146 (positive: 106; negtive: 40)	0.93	Egypt	2015	25790297
miR-128	glioma	G	cancer	single	not available	204 (positive: 151; negtive: 53)	0.91	China	2015	25785017
miR-574-3p	osteosarcoma	O	cancer	single	not available	70 (positive: 40; negtive: 30)	0.88	America	2015	25784290
let-7b, let-7d and let-7f	endometriosis	En	noncancer	panel	logistic regression	48 (positive: 24; negtive: 24)	0.929	South Korea	2015	25772772
miR-34a	major depressive disorder	MDD	noncancer	panel	logistic regression	53 (positive: 32; negtive: 21)	0.98	China	2015	25763923
miR-10b, miR-181a and miR-106b	hepatocellular carcinoma	HC	cancer	panel	logistic regression	77 (positive: 27; negtive: 50)	0.94	China	2015	25761179
miR-145	non-small cell lung cancer	NSCLC	cancer	single	not available	140 (positive: 70; negtive: 70)	0.84	China	2015	25755772
miR-155	male fertility	MF	noncancer	single	not available	119 (positive: 80; negtive: 39)	0.76	Greece	2015	25740880
miR146a, miR-221, miR-328, miR-375, miR-30c and BNP	heart failure	HF	noncancer	panel	logistic regression	180 (positive: 90; negtive: 90)	0.854	Ireland	2015	25739750
miR-196a	hepatitis C virus infection	HCVI	noncancer	single	not available	65 (positive: 43; negtive: 22)	0.849	China	2015	25738504
miR-149	coronary artery disease	CAD	noncancer	single	not available	57 (positive: 37; negtive: 20)	0.972	China	2015	25664324
miR-663a	pancreatic cancer	PC	cancer	single	not available	76 (positive: 49; negtive: 27)	0.87	China	2015	25664025
let-7c	breast cancer	BC	cancer	single	not available	154 (positive: 90; negtive: 64)	0.848	China	2015	25663883
miR-183, carcinoembryonic antigen, and carbohydrate antigen 19–9	colorectal cancer	CC	cancer	panel	logistic regression	179 (positive: 118; negtive: 61)	0.829	China	2015	25629978
miR-17 and miR-106b	gastric cancer	GC	cancer	panel	logistic regression	76 (positive: 40; negtive: 36)	0.913	China	2015	25561770
miR-193a, miR-362, miR-572, miR-28 and miR-378	renal cell carcinoma	RCC	cancer	panel	logistic regression	158 (positive: 79; negtive: 79)	0.796	China	2015	25556603
miR-18b, miR-103, miR-107 and miR-652	breast cancer	BC	cancer	panel	Cox regression	110 (positive: 58; negtive: 52)	0.81	Norway, Italy and Germany	2015	25547678
let-7c, miR-30c, miR-141, miR-375, and prostate-specific antigen	prostate cancer	PrC	cancer	panel	logistic regression	70 (positive: 59; negtive: 11)	0.877	Bulgaria	2015	25521481
miR-21	macrosomia	Ma	noncancer	single	not available	60 (positive: 30; negtive: 30)	0.677	China	2015	25519717
miR-103a and mesothelin	malignant mesothelioma	MM	cancer	panel	logistic regression	95 (positive: 43; negtive: 52)	0.9	Germany	2015	25469901
miR-320a and miR-320b	Waldenström macroglobulinemia	WM	noncancer	panel	logistic regression	39 (positive: 21; negtive: 18)	0.921	Czech Republic	2015	25428891
miR-141	fetal macrosomia	FM	noncancer	single	not available	55 (positive: 35; negtive: 20)	0.922	China	2015	25370776
miR-152, miR-148b, miR-3187 miR-15b, miR-27a and miR-30a	bladder cancer	BlC	cancer	panel	logistic regression	490 (positive: 250; negtive: 240)	0.899	China	2015	24961907
miR-409-3p, miR-7 and miR-93	colorectal cancer	CC	cancer	panel	logistic regression	112 (positive: 55; negtive: 57)	0.866	China	2015	23456911
